# Supplementary material for: Aggregation of Cystatin C Changes Its Inhibitory Functions on Protease Activities and Amyloid β Fibril Formation
Source: Int J Mol Sci. 2021 Sep 7;22(18):9682. doi: 10.3390/ijms22189682 (PMC8465189; doi:10.3390/ijms22189682)
Supplement: Supplementary file 1 [file ijms-22-09682-s001.zip]

Archive with 1 entries (1 files):
- ijms-1339134-supplementary.pdf
